# Supplementary material for: Subtyping of Group 3/4 medulloblastoma as a potential prognostic biomarker among patients treated with reduced dose of craniospinal irradiation: a Japanese Pediatric Molecular Neuro-Oncology Group study
Source: Acta Neuropathol Commun. 2023 Sep 25;11:153. doi: 10.1186/s40478-023-01652-4 (PMC10521425; doi:10.1186/s40478-023-01652-4)
Supplement: Supplementary file 1 — Additional file 1. Supplementary table. [file 40478_2023_1652_MOESM1_ESM.xlsx]

## Sheet: Sheet1
FFPE #	clinical risk	M stage	GTR or NTR (residual tumor<1.5cm2) Yes:1, No: 0	Pathological diagnosis	Methylation classifier result_v12.5	Calibrated score _v12.5	MBL molecular group	MBL molecular class by classifier	MBL molecular class_by TSNE	MBL group3/4 risk Low(I,IV,VI,VII): 1, High: 0	MYC amp.: Yes: 1, No: 0	MYCN amp.: Yes: 1, No: 0	chr7 gain/chr8 loss/chr11 loss: Yes: 1, No: 0	CSI dose	CSI<=18Gy: 1, CSI>18Gy: 0	local RT dose	boost field, local=1, posterior fossa=0	Chemotherapeutic regimen	Concurrent chemotherapy during irradiation	IT MTX Yes: 1, No: 0	number of IT MTX	High dose chemotherapy Yes: 1, No: 0	Age at diagnosis	recurrence, 1=No,0=Yes	relapse site, 1=local, 2=distant, 0=both	Timing to progression, 1=on therapy, 0=off therapy	death, 1=No, 0=Yes
MB057	HR	M1	1	Large cell/Anaplastic	MC Medulloblastoma, non-WNT/non-SHH, Group 3 subtype, subclass II	0.99	G3	s2	s2	0	1	0	0	18	1	50	1	JPBTC protocol(CPA/CDDP/VCR/VP16+itMTX)	CPA/CDDP/VP16/VCR	1	na	1	7.56	0	2	0	0
MB058	HR	M1	1	Classic	MC Medulloblastoma, non-WNT/non-SHH, Group 4 subtype, subclass VII	0.99	G4	s7	s7	1	0	0	1	18	1	50	1	JPBTC protocol(CPA/CDDP/VCR/VP16+itMTX)	CPA/CDDP/VP16/VCR	nd	na	1	9.47	1	na	na	1
MB060	HR	M1	1	Classic	MC Medulloblastoma, non-WNT/non-SHH, Group 3 subtype, subclass II	0.99	G3	s2	s2	0	1	0	1	18	1	50	1	JPBTC protocol(CPA/CDDP/VCR/VP16+itMTX)	CPA/CDDP/VP16/VCR	1	na	1	3.69	0	2	0	0
MB062	HR	M1	1	Classic	MC Medulloblastoma, non-WNT/non-SHH, Group 3 subtype, subclass II	0.95	G3	s2	s2	0	0	0	0	18	1	50	1	JPBTC protocol(CPA/CDDP/VCR/VP16+itMTX)	CPA/CDDP/VP16/VCR	1	na	1	3.51	1	na	na	1
MB094	HR	M2	1	Classic	MC Medulloblastoma, non-WNT/non-SHH, Group 4 subtype, subclass VI	0.61	G4	s6	s7	1	0	0	0	24	0	54	1	ICE	No	0	na	0	4.6	1	na	na	1
MB118	HR	M2	1	Classic	MC Medulloblastoma, non-WNT/non-SHH, Group 4 subtype, subclass VIII	0.99	G4	s8	s8	0	0	0	0	23.4	0	54	1	SJMB96	No	0	na	1	6.6	0	2	0	0
MB145	HR	M2	1	Classic	MC Medulloblastoma, non-WNT/non-SHH, Group 4 subtype, subclass V	0.51	G4	s5	s5	0	0	1	0	24	0	51.6	1	JPBTC protocol(CPA/CDDP/VCR/VP16+itMTX)	CPA/CDDP/VP16/VCR	1	6	1	4.4	0	2	0	1
MB149	HR	M3	1	Classic	MC Medulloblastoma, non-WNT/non-SHH, Group 4 subtype, subclass VII	0.97	G4	s7	s7	1	0	0	0	24	0	49.6	1	JPBTC protocol(CPA/CDDP/VCR/VP16+itMTX)	CPA/CDDP/VP16/VCR	1	6	1	12.2	1	na	na	1
MB151	HR	M3	1	Classic	MC Medulloblastoma, non-WNT/non-SHH, Group 3 subtype, subclass III	0.54	G3	s3	s3	0	0	0	0	18	1	46	1	JPBTC protocol(CPA/CDDP/VCR/VP16+itMTX)	CPA/CDDP/VP16/VCR	1	6	1	7.53	0	2	0	0
MB154	HR	M2	1	Classic	MC Medulloblastoma, non-WNT/non-SHH, Group 3 subtype, subclass II	0.99	G3	s2	s2	0	1	0	0	24	0	49.2	1	JPBTC protocol(CPA/CDDP/VCR/VP16+itMTX)	CPA/CDDP/VP16/VCR	1	6	1	5.4	0	2	0	0
MB168	HR	M2	1	Classic	MC Medulloblastoma, non-WNT/non-SHH, Group 4 subtype, subclass VIII	0.87	G4	s8	s7	1	0	0	0	23.4	0	55.8	1	JPBTC protocol(CPA/CDDP/VCR/VP16+itMTX)	CPA/CDDP/VP16/VCR	0	na	1	15.1	1	na	na	1
MB235	HR	M3	1	Classic	MC Medulloblastoma, non-WNT/non-SHH, Group 3 subtype, subclass IV	0.99	G3	s4	s4	1	0	0	0	24	0	51.2	1	JPBTC protocol(CPA/CDDP/VCR/VP16+itMTX)	CPA/CDDP/VP16/VCR	1	na	1	2.8	1	na	na	1
SC30	HR	M3	1	Classic	MC Medulloblastoma, non-WNT/non-SHH, Group 4 subtype, subclass VII	0.99	G4	s7	s7	1	0	0	1	24	0	50.4	1	JPBTC protocol(CPA/CDDP/VCR/VP16+itMTX)	CPA/CDDP/VP16/VCR	1	6	1	6	1	na	na	1
SC31	HR	M3	1	Classic	MC Medulloblastoma, non-WNT/non-SHH, Group 3 subtype, subclass IV	0.91	G3	s6	s6	1	0	0	0	24	0	50.4	1	JPBTC protocol(CPA/CDDP/VCR/VP16+itMTX)	CPA/CDDP/VP16/VCR	1	6	1	5	1	na	na	1
SC32	HR	M3	1	Classic	MC Medulloblastoma, non-WNT/non-SHH, Group 4 subtype, subclass V	0.97	G4	s5	s5	0	1	0	0	24	0	50.4	1	JPBTC protocol(CPA/CDDP/VCR/VP16+itMTX)	CPA/CDDP/VP16/VCR	1	6	1	14	1	na	na	1
MB040	SR	M0	1	Classic	MC Medulloblastoma, non-WNT/non-SHH, Group 4 subtype, subclass VIII	0.99	G4	s8	s8	0	0	0	0	18	1	50	1	JPBTC protocol(CPA/CDDP/VCR/VP16+itMTX)	CPA/CDDP/VP16/VCR	1	na	0	9.36	1	na	na	1
MB043	SR	M0	1	Classic	MC Medulloblastoma, non-WNT/non-SHH, Group 4 subtype, subclass V	0.967	G4	s5	s5	0	0	0	0	15	1	60	1	JPBTC protocol(CPA/CDDP/VCR/VP16+itMTX)	CPA/CDDP/VP16/VCR	1	na	0	7.27	0	2	0	0
MB044	SR	M0	1	Classic	MC Medulloblastoma, non-WNT/non-SHH, Group 3 subtype, subclass IV	0.99	G3	s4	s4	1	0	0	1	18	1	52	1	JPBTC protocol(CPA/CDDP/VCR/VP16+itMTX)	CPA/CDDP/VP16/VCR	1	na	0	4.27	1	na	na	1
MB055	SR	M0	1	Classic	MC Medulloblastoma, non-WNT/non-SHH, Group 4 subtype, subclass VII	0.51	G4	s5	s5	0	0	0	0	18	1	50	1	JPBTC protocol(CPA/CDDP/VCR/VP16+itMTX)	CPA/CDDP/VP16/VCR	nd	na	0	6.89	0	2	0	0
MB056	SR	M0	1	Desmoplastic/Nodular	MC Medulloblastoma, SHH-activated, subclass 4 (novel)	0.97	SHH	SHH_A	SHH_A	na	0	0	na	18	1	50	1	ICE	No	0	na	0	22.1	1	na	na	1
MB064	SR	M0	1	Classic	MC Medulloblastoma, non-WNT/non-SHH, Group 4 subtype, subclass VIII	0.99	G4	s8	s8	0	0	0	1	18	1	50	1	JPBTC protocol(CPA/CDDP/VCR/VP16+itMTX)	CPA/CDDP/VP16/VCR	1	na	0	6.61	1	na	na	1
MB157	SR	M0	1	Classic	MC Medulloblastoma, SHH-activated, subclass 2 (novel)	0.67	SHH	SHH_B	SHH_B	na	0	1	na	18	1	50	1	JPBTC protocol(CPA/CDDP/VCR/VP16+itMTX)	CPA/CDDP/VP16/VCR	1	6	0	8.2	1	na	na	1
MB221	SR	M0	1	Classic	MC Medulloblastoma, non-WNT/non-SHH, Group 4 subtype, subclass VII	0.99	G4	s7	s7	1	0	0	0	18	1	54	1	JPBTC protocol(CPA/CDDP/VCR/VP16+itMTX)	CPA/CDDP/VP16/VCR	0	6	0	3.56	1	na	na	1
MB255	SR	M0	1	Classic	MC Medulloblastoma, WNT-activated	0.99	WNT	WNT	WNT	na	0	0	na	18	1	50	1	JPBTC protocol(CPA/CDDP/VCR/VP16+itMTX)	CPA/CDDP/VP16/VCR	0	na	0	5.93	1	na	na	1
MB263	SR	M0	1	Classic	MC Medulloblastoma, non-WNT/non-SHH, Group 4 subtype, subclass VII	0.99	G4	s7	s7	1	0	0	0	18	1	50	1	JPBTC protocol(CPA/CDDP/VCR/VP16+itMTX)	CPA/CDDP/VP16/VCR	0	na	0	4.19	1	na	na	1
N003	SR	M0	1	Classic	MC Medulloblastoma, WNT-activated	0.9	WNT	WNT	WNT	na	0	0	na	18	1	50	1	JPBTC protocol(CPA/CDDP/VCR/VP16+itMTX)	CPA/CDDP/VP16/VCR	1	6	0	13	1	na	na	1
SC05	SR	M0	1	Classic	MC Medulloblastoma, non-WNT/non-SHH, Group 4 subtype, subclass VI	0.76	G4	s6	s6	1	0	0	1	18	1	50	1	JPBTC protocol(CPA/CDDP/VCR/VP16+itMTX)	CPA/CDDP/VP16/VCR	1	6	0	7	1	na	na	1
SC06	SR	M0	1	Classic	MC Medulloblastoma, non-WNT/non-SHH, Group 4 subtype, subclass VIII	0.99	G4	s8	s8	0	0	0	0	18	1	50	1	JPBTC protocol(CPA/CDDP/VCR/VP16+itMTX)	CPA/CDDP/VP16/VCR	1	6	0	8	1	na	na	1
SC07	SR	M0	1	Classic	MC Medulloblastoma, non-WNT/non-SHH, Group 4 subtype, subclass VII	0.97	G4	s7	s7	1	0	0	1	18	1	50	1	JPBTC protocol(CPA/CDDP/VCR/VP16+itMTX)	CPA/CDDP/VP16/VCR	1	6	0	6	1	na	na	1
SC08	SR	M0	1	Classic	MC Medulloblastoma, non-WNT/non-SHH, Group 4 subtype, subclass VII	0.66	G4	s7	s7	1	0	0	1	18	1	50	1	JPBTC protocol(CPA/CDDP/VCR/VP16+itMTX)	CPA/CDDP/VP16/VCR	1	6	0	6	0	2	0	1
SC09	SR	M0	1	Classic	MC Medulloblastoma, non-WNT/non-SHH, Group 4 subtype, subclass VII	0.89	G4	s7	s7	1	1	0	0	18	1	50	1	JPBTC protocol(CPA/CDDP/VCR/VP16+itMTX)	CPA/CDDP/VP16/VCR	1	6	0	10	1	na	na	0
SC10	SR	M0	1	Classic	MC Medulloblastoma, WNT-activated	0.98	WNT	WNT	WNT	na	0	0	na	18	1	50	1	JPBTC protocol(CPA/CDDP/VCR/VP16+itMTX)	CPA/CDDP/VP16/VCR	1	6	0	9	1	na	na	1
SC11	SR	M0	1	Classic	MC Medulloblastoma, non-WNT/non-SHH, Group 4 subtype, subclass VII	0.99	G4	s7	s7	1	0	0	0	18	1	50	1	JPBTC protocol(CPA/CDDP/VCR/VP16+itMTX)	CPA/CDDP/VP16/VCR	1	6	0	9	0	2	0	0
SC12	SR	M0	1	Classic	MC Medulloblastoma, SHH-activated, subclass 3 (novel)	0.66	SHH	SHH_A	SHH_A	na	0	1	na	18	1	50	1	JPBTC protocol(CPA/CDDP/VCR/VP16+itMTX)	CPA/CDDP/VP16/VCR	1	6	0	7	0	2	0	0
SC23	SR	M0	1	Classic	MC Medulloblastoma, non-WNT/non-SHH, Group 4 subtype, subclass VII	0.94	G4	s7	s7	1	0	0	0	18	1	50	1	JPBTC protocol(CPA/CDDP/VCR/VP16+itMTX)	CPA/CDDP/VP16/VCR	1	6	0	3	1	na	na	1
T13-25	SR	M0	1	Classic	MC Medulloblastoma, non-WNT/non-SHH, Group 4 subtype, subclass VIII	0.99	G4	s8	s8	0	0	0	0	18	1	50	1	JPBTC protocol(CPA/CDDP/VCR/VP16+itMTX)	CPA/CDDP/VP16/VCR	1	6	0	8	0	2	0	1
T14-25	SR	M0	1	Classic	MC Medulloblastoma, non-WNT/non-SHH, Group 3 subtype, subclass I	0.99	G4	s1	s1	1	0	0	0	18	1	50	1	JPBTC protocol(CPA/CDDP/VCR/VP16+itMTX)	CPA/CDDP/VP16/VCR	1	6	0	6	1	na	na	1
T17-43	SR	M0	1	Classic	MC Medulloblastoma, WNT-activated	0.99	WNT	WNT	WNT	na	0	0	na	18	1	50	1	JPBTC protocol(CPA/CDDP/VCR/VP16+itMTX)	CPA/CDDP/VP16/VCR	1	6	0	3	1	na	na	1
